# Supplementary material for: A Simple Predictive Marker in Cardiac Resynchronization Therapy Recipients: Prominent S-Wave in Right Precordial Leads
Source: Medicina (Kaunas). 2021 Aug 10;57(8):815. doi: 10.3390/medicina57080815 (PMC8400009; doi:10.3390/medicina57080815)
Supplement: Supplementary file 1 [file medicina-57-00815-s001.zip]

Archive with 1 entries (1 files):
- medicina-1303024-supplementary.pptx
